# Supplementary material for: Effects of Seasonal Weather on Breeding Phenology and Reproductive Success of Alpine Ptarmigan in Colorado
Source: PLoS One. 2016 Jul 15;11(7):e0158913. doi: 10.1371/journal.pone.0158913 (PMC4946780; doi:10.1371/journal.pone.0158913)
Supplement: S1 Table — Data presented in this table include the response variables (first and median date of hatch, number of chicks) and the covariates used to test phenological relationships and build candidate models. (XLSX) [file pone.0158913.s002.xlsx]

## Sheet: wtpt_reproduction_1968_2012 (tr
Year	Site	Spring hens	Chicks	Spring density	Median date of hatch	First date of hatch	Warmth sum	P1.GDD	P4.GDD	P1.CP	P3.CP	P4.CP	P4.SIND
1968	RM	28	90	7.79	199.4	193	71	106	134.5	155	23	13	1.01
1969	RM	26	38	7.14	202.2	191.3	245	158.5	128	205	67	36	0.55
1970	RM	12	63	3.62	196.8	193	111	132.5	134.5	103	46	13	1.01
1971	RM	10	66	3.62	198.3	195	142	111.5	92.5	227	17	47	0.29
1972	RM	9	28	3.29	196.4	190	166	131	105.5	108	147	0	2.02
1973	RM	13	10	4.06	202.7	201.5	115	116	78.5	336	36	46	0.23
1974	RM	13	48	3.51	191	181	250	153.5	112.5	180	40	62	0.26
1975	RM	34	82	8.78	213	196	19	71	113	236	28	20	0.75
1976	RM	40	89	11.31	201	177.7	117	101.5	75.5	169	1	1	1.88
1977	RM	40	95	10.43	188.3	177	240	153	125.5	125	56	51	0.39
1978	RM	28	90	7.68	200.3	194	126	115.5	111.5	218	21	1	2.05
1979	RM	14	18	4.83	198.5	197	173	137.5	131.5	230	29	13	1
1980	RM	33	63	7.9	200.3	194.8	121.9	107.8	87.5	181	22	10	0.94
1981	RM	27	59	7.9	193.2	186.5	137	112.5	80.5	244	50	23	0.54
1982	RM	23	45	6.26	199.7	191	-134	36.5	108.5	199	52	39	0.44
1983	RM	15	21	3.95	205.7	204	-141	40.5	85	364	61	72	0.07
1984	RM	11	20	3.95	195.3	189	-41	89	73.5	224	72	73	0
1985	RM	13	23	3.62	187.7	181.8	101	116	88.9	171	42	59	0.18
1986	RM	15	29	4.39	195	192	114	108	95	230	61	45	0.32
1987	RM	10	46	3.4	184	168.5	377	220	150.5	154	60	18	0.92
1988	RM	16	30	4.17	193.1	187.5	324	233.5	154.5	239	129	6	1.41
1989	RM	27	12	7.24	187	184.5	222	152	120	181	18	23	0.72
1990	RM	31	39	7.14	191	188	212	161	103	203	46	47	0.34
1991	RM	24	38	6.04	192.5	185.5	233	170	111.5	214	20	75	0.17
1992	RM	14	28	4.72	187.7	186	265	169.5	88.5	223	59	26	0.53
1993	RM	20	21	5.82	192.3	190.3	148	134.5	124	257	41	3	1.62
1994	RM	13	20	4.94	185.3	180	334	217	159	178	57	6	1.42
1995	RM	8	27	3.18	209	209	-54	61.5	97	539	74	16	0.78
1996	RM	13	15	2.52	193.3	193.3	199	186	142.5	223	54	19	0.88
1997	RM	10	12	1.87	192.3	188.5	191	138	153.5	321	9	25	0.79
1998	RM	14	4	3.84	185.7	185.7	196	135.5	140.5	160	79	37	0.58
1999	RM	6	18	1.65	192	191	71	115	133	277	28	70	0.28
2000	RM	11	20	3.07	183	181.3	344	232.5	147.5	164	23	38	0.59
2011	RM	15	11	3.84	206	199	0	70	147.5	355	19	4	1.57
2012	RM	12	12	3.84	184.5	183.6	74	101	90.5	143	17	180	-0.3
1968	ME	12	2	2.84	196.5	187.3	-47	84.5	134	156	17	16	0.92
1969	ME	4	0	1.14	195.5	195	198	145.5	119.5	161	143	37	0.51
1970	ME	3	3	0.71	199	182	4	117.5	136	77	69	10	1.13
1971	ME	5	0	1.99	192.2	192.2	57	92.5	132	223	15	37	0.55
1972	ME	12	62	3.84	185.9	177	74	98.5	110	108	147	0	2.04
1973	ME	8	10	2.28	199.2	199.2	-57	68.5	89	336	50	42	0.33
1974	ME	8	10	2.42	183	182.3	91	122	124	242	32	68	0.26
1975	ME	11	8	2.84	192.5	177	-87	61	107.5	198	58	33	0.51
1976	ME	11	11	3.56	189.8	188	60	80.5	104.5	185	0	1	2.02
1977	ME	NA	49	NA	187.3	177	122	116.5	NA	156	NA	NA	NA
1978	ME	18	56	5.26	190.6	183.3	21	73.5	105	288	22	1	2.02
1979	ME	18	26	4.98	195.5	183	-21	98.5	134	240	30	6	1.35
1980	ME	9	43	3.98	199.7	194.7	15.5	74.95	95	233	9	13	0.86
1981	ME	14	16	5.12	186	181	58	88.5	89.5	295	34	31	0.46
1982	ME	6	8	3.13	189	187	-269	27.5	101.5	230	51	6	1.23
1983	ME	9	13	2.56	201.8	192	-361.5	29.5	99	387	56	45	0.34
1984	ME	14	34	4.55	193	186	-196	67	74	303	66	50	0.17
1985	ME	10	21	4.27	185.8	184	-25	82	104.5	169	46	41	0.41
1986	ME	11	12	3.13	192	187	9	82	93	280	52	44	0.33
1987	ME	18	17	4.13	189	183	235	169.5	115	176	43	29	0.6
1988	ME	13	31	4.13	191.7	181	211	187	140.5	239	138	9	1.19
1989	ME	26	32	7.25	194	181.5	102	128	132	183	21	11	1.08
1990	ME	25	26	6.12	191.5	182	111	112.5	104	225	35	48	0.34
1991	ME	25	5	6.4	189	175	104	123.5	128	276	4	39	0.52
1992	ME	15	24	3.98	196.1	188.5	185	135	69	206	52	47	0.17
1993	ME	12	9	3.41	197.5	184.3	-1	92.5	125.5	327	36	6	1.32
1994	ME	13	6	4.55	195	182	165	165.5	145	210	54	3	1.68
1995	ME	16	13	5.12	211.6	201.8	-125	32.5	115	611	79	35	0.52
1996	ME	10	22	2.84	186.1	185.7	82	133	140	257	56	20	0.85
1997	ME	15	25	4.41	193.4	190	43	116.5	142	333	30	14	1.01
1998	ME	16	9	4.55	194.4	190.8	105	122.5	154	173	70	34	0.66
1999	ME	NA	NA	NA	NA	NA	NA	NA	NA	NA	NA	NA	NA
2000	ME	8	4	2.84	180.3	175.7	233	197	144.5	167	20	40	0.56
2001	ME	5	13	1.85	180.7	177	192	159.5	121.5	155	58	55	0.34
2002	ME	5	17	1.56	180	179	269	170.5	169.5	134	39	43	0.6
2003	ME	6	10	2.56	192	187	77	134.5	167	215	30	46	0.56
2004	ME	13	2	4.55	183	183	132	132	140	199	128	34	0.61
2005	ME	12	14	4.27	184.5	180.1	106	114.5	174	270	52	5	1.54
2006	ME	16	16	4.84	178.8	174.7	242	199	138	141	53	73	0.28
2007	ME	15	23	4.27	187	178	222	172	171	211	17	18	0.98
2008	ME	18	23	5.97	189.3	185.7	83	139.5	166.5	271	23	13	1.11
2009	ME	10	38	4.13	186	178	188	156.5	169	258	81	8	1.32
2010	ME	15	29	4.69	192	185.3	93	143.5	155	238	48	19	0.91
2011	ME	18	22	4.69	189.9	185.5	-63	56	145.5	425	19	0	2.16
2012	ME	7	28	2.84	179.1	162.7	-15	88.5	84.5	152	17	0	1.93
