# Supplementary material for: Effects of Seasonal Weather on Breeding Phenology and Reproductive Success of Alpine Ptarmigan in Colorado
Source: PLoS One. 2016 Jul 15;11(7):e0158913. doi: 10.1371/journal.pone.0158913 (PMC4946780; doi:10.1371/journal.pone.0158913)
Supplement: S2 Table — (XLSX) [file pone.0158913.s003.xlsx]

## Sheet: Sheet1
Model	K	LL	Δ AICc	AICc wi
SITE + P3.GDD + P3.SIND	6	-305.873	0	0.07
SITE + P3.GDD + P3.SIND + P3.SIND x SITE	7	-305.004	0.61041	0.05
SITE + P3.SIND	5	-307.443	0.854754	0.05
SITE + P3.CP + P3.GDD	6	-306.336	0.925708	0.04
SITE + P3.SIND + P3.SIND x SITE	6	-306.431	1.11462	0.04
SITE + CSP + P3.GDD + P3.SIND	7	-305.37	1.34278	0.04
SITE + CSP + P3.CP + P3.GDD	7	-305.434	1.47151	0.03
SITE + P3.CP	5	-307.85	1.66762	0.03
SITE + P2.CP + P3.GDD + P3.SIND	7	-305.599	1.80133	0.03
SITE + P3.GDD + P3.SIND + P3.GDD x SITE	7	-305.684	1.97089	0.03
SITE + CSP + P3.GDD + P3.SIND + P3.SIND x SITE	8	-304.489	1.9978	0.03
SITE + P3.GDD + P3.SIND + P3.GDD x SITE + P3.SIND x SITE	8	-304.491	2.00228	0.03
SITE + P2.CP + P3.GDD + P3.SIND + P3.SIND x SITE	8	-304.668	2.35625	0.02
SITE + CSP + P3.SIND	6	-307.155	2.56354	0.02
SITE + P3.CP + P3.GDD + P3.CP x SITE	7	-305.984	2.571	0.02
SITE + P2.CP + P3.SIND	6	-307.188	2.62878	0.02
SITE + CSP + P3.CP	6	-307.286	2.82436	0.02
SITE + P2.CP + P3.SIND + P3.SIND x SITE	7	-306.12	2.84396	0.02
SITE + P3.CP + P3.GDD + P3.GDD x SITE	7	-306.13	2.86217	0.02
SITE + CSP + P3.SIND + P3.SIND x SITE	7	-306.13	2.86422	0.02
SITE + P3.CP + P3.GDD + P3.CP x P3.GDD	7	-306.174	2.95136	0.02
SITE + P3.CP + P3.CP x SITE	6	-307.382	3.01692	0.02
SITE + CSP + P3.CP + P3.GDD + P3.CP x SITE	8	-305.111	3.24226	0.01
SITE + CSP + P2.CP + P3.GDD + P3.SIND	8	-305.131	3.28178	0.01
SITE + CSP + P3.GDD + P3.SIND + P3.GDD x SITE	8	-305.23	3.47983	0.01
SITE + P2.CP + P3.GDD + P3.SIND + P2.CP x SITE	8	-305.238	3.49677	0.01
SITE + CSP + P3.GDD + P3.SIND + P3.GDD x SITE + P3.SIND x SITE	9	-304.046	3.59812	0.01
SITE + CSP + P3.CP + P3.GDD + P3.GDD x SITE	8	-305.295	3.61092	0.01
SITE + CSP + P3.GDD + P3.SIND + CSP x SITE	8	-305.327	3.67478	0.01
SITE + CSP + P3.CP + P3.GDD + P3.CP x P3.GDD	8	-305.384	3.78755	0.01
SITE + CSP + P3.CP + P3.GDD + CSP x SITE	8	-305.385	3.78983	0.01
SITE + P2.CP + P3.GDD + P3.SIND + P3.GDD x SITE + P3.SIND x SITE	9	-304.169	3.84426	0.01
SITE + P2.CP + P3.GDD + P3.SIND + P3.GDD x SITE	8	-305.416	3.85261	0.01
SITE + CSP + P2.CP + P3.GDD + P3.SIND + P3.SIND x SITE	9	-304.187	3.88004	0.01
SITE + P3.CP + P3.GDD + P3.CP x SITE + P3.GDD x SITE	8	-305.591	4.2015	0.01
SITE + P2.CP + P3.SIND + P2.CP x SITE	7	-306.818	4.23959	0.01
SITE + CSP + P3.GDD + P3.SIND + CSP x SITE + P3.SIND x SITE	9	-304.385	4.27617	0.01
SITE + CSP + P3.CP + P3.CP x SITE	7	-306.846	4.29436	0.01
SITE + P2.CP + P3.GDD + P3.SIND + P2.CP x SITE + P3.SIND x SITE	9	-304.471	4.44869	0.01
SITE + CSP + P2.CP + P3.SIND	7	-306.926	4.45551	0.01
SITE + P3.CP + P3.GDD + P3.CP x P3.GDD + P3.CP x SITE	8	-305.718	4.45601	0.01
SITE	4	-310.386	4.5164	0.01
SITE + CSP + P2.CP + P3.SIND + P3.SIND x SITE	8	-305.846	4.7123	0.01
SITE + P2.CP + P3.SIND + P2.CP x SITE + P3.SIND x SITE	8	-305.917	4.8547	0.01
SITE + P3.CP + P3.GDD + P3.CP x P3.GDD + P3.GDD x SITE	8	-305.933	4.88503	0.01
SITE + CSP + P3.SIND + CSP x SITE	7	-307.145	4.89337	0.01
SITE + CSP + P3.CP + P3.GDD + P3.CP x SITE + P3.GDD x SITE	9	-304.814	5.13465	0.01
SITE + CSP + P3.CP + CSP x SITE	7	-307.272	5.14639	0.01
SITE + CSP + P3.SIND + CSP x SITE + P3.SIND x SITE	8	-306.066	5.15269	0.01
SITE + CSP + P2.CP + P3.GDD + P3.SIND + P2.CP x SITE	9	-304.83	5.16779	0.01
SITE + P3.GDD	5	-309.664	5.29653	0
SITE + CSP + P2.CP + P3.GDD + P3.SIND + P3.GDD x SITE	9	-304.994	5.49544	0
SITE + CSP + P3.CP + P3.GDD + P3.CP x P3.GDD + P3.CP x SITE	9	-304.999	5.50498	0
SITE + CSP	5	-309.789	5.54617	0
SITE + P2.CP	5	-309.795	5.55826	0
SITE + P2.CP + P3.GDD + P3.SIND + P2.CP x SITE + P3.GDD x SITE	9	-305.026	5.55936	0
SITE + CSP + P2.CP + P3.GDD + P3.SIND + P3.GDD x SITE + P3.SIND x SITE	10	-303.75	5.56684	0
SITE + CSP + P2.CP + P3.GDD + P3.SIND + CSP x SITE	9	-305.065	5.63602	0
SITE + CSP + P3.CP + P3.GDD + CSP x SITE + P3.CP x SITE	9	-305.065	5.63791	0
SITE + P3.CP + P3.GDD + P3.CP x P3.GDD + P3.CP x SITE + P3.GDD x SITE	9	-305.185	5.8775	0
SITE + CSP + P3.GDD + P3.SIND + CSP x SITE + P3.GDD x SITE	9	-305.209	5.92487	0
SITE + CSP + P3.CP + P3.GDD + P3.CP x P3.GDD + P3.GDD x SITE	9	-305.225	5.95756	0
SITE + P2.CP + P3.GDD + P3.SIND + P2.CP x SITE + P3.GDD x SITE + P3.SIND x SITE	10	-303.958	5.98228	0
SITE + CSP + P3.GDD	6	-308.884	6.0204	0
SITE + CSP + P3.CP + P3.GDD + CSP x SITE + P3.GDD x SITE	9	-305.268	6.04295	0
SITE + CSP + P3.GDD + P3.SIND + CSP x SITE + P3.GDD x SITE + P3.SIND x SITE	10	-303.991	6.04973	0
SITE + CSP + P3.CP + P3.GDD + CSP x SITE + P3.CP x P3.GDD	9	-305.296	6.09984	0
SITE + CSP + P2.CP + P3.GDD + P3.SIND + P2.CP x SITE + P3.SIND x SITE	10	-304.026	6.12	0
SITE + CSP + P2.CP + P3.GDD + P3.SIND + CSP x SITE + P3.SIND x SITE	10	-304.047	6.16125	0
SITE + P2.CP + P3.GDD	6	-308.987	6.2274	0
SITE + CSP + P2.CP + P3.SIND + P2.CP x SITE	8	-306.607	6.23336	0
SITE + CSP + P3.CP + CSP x SITE + P3.CP x SITE	8	-306.83	6.68018	0
SITE + CSP + P2.CP + P3.SIND + CSP x SITE	8	-306.903	6.8255	0
SITE + P3.GDD + P3.GDD x SITE	6	-309.299	6.85188	0
SITE + CSP + P2.CP + P3.SIND + P2.CP x SITE + P3.SIND x SITE	9	-305.674	6.8545	0
SITE + CSP + P2.CP	6	-309.313	6.8803	0
SITE + CSP + P2.CP + P3.SIND + CSP x SITE + P3.SIND x SITE	9	-305.753	7.01358	0
SITE + CSP + P2.CP + P3.GDD	7	-308.342	7.28729	0
SITE + CSP + P3.CP + P3.GDD + P3.CP x P3.GDD + P3.CP x SITE + P3.GDD x SITE	10	-304.611	7.28904	0
SITE + P2.CP + P2.CP x SITE	6	-309.534	7.3212	0
SITE + CSP + P2.CP + P3.GDD + P3.SIND + P2.CP x SITE + P3.GDD x SITE	10	-304.669	7.40478	0
SITE + CSP + P2.CP + P3.GDD + P3.SIND + CSP x SITE + P2.CP x SITE	10	-304.748	7.56398	0
SITE + CSP + P3.CP + P3.GDD + CSP x SITE + P3.CP x SITE + P3.GDD x SITE	10	-304.799	7.66421	0
SITE + CSP + CSP x SITE	6	-309.788	7.82841	0
SITE + CSP + P3.GDD + P3.GDD x SITE	7	-308.619	7.84197	0
SITE + CSP + P2.CP + P3.GDD + P3.SIND + P2.CP x SITE + P3.GDD x SITE + P3.SIND x SITE	11	-303.577	7.85724	0
SITE + CSP + P3.CP + P3.GDD + CSP x SITE + P3.CP x P3.GDD + P3.CP x SITE	10	-304.897	7.86085	0
SITE + P2.CP + P3.GDD + P3.GDD x SITE	7	-308.656	7.91467	0
SITE + CSP + P2.CP + P3.GDD + P3.SIND + CSP x SITE + P3.GDD x SITE	10	-304.955	7.97673	0
SITE + CSP + P2.CP + P3.GDD + P3.SIND + CSP x SITE + P3.GDD x SITE + P3.SIND x SITE	11	-303.669	8.0422	0
SITE + P2.CP + P3.GDD + P2.CP x SITE	7	-308.75	8.10256	0
SITE + CSP + P3.GDD + CSP x SITE	7	-308.868	8.33995	0
SITE + CSP + P3.CP + P3.GDD + CSP x SITE + P3.CP x P3.GDD + P3.GDD x SITE	10	-305.165	8.39791	0
SITE + CSP + P2.CP + P3.GDD + P3.SIND + CSP x SITE + P2.CP x SITE + P3.SIND x SITE	11	-303.876	8.45621	0
SITE + CSP + P2.CP + P3.SIND + CSP x SITE + P2.CP x SITE	9	-306.572	8.6512	0
SITE + CSP + P2.CP + P2.CP x SITE	7	-309.11	8.82266	0
SITE + CSP + P2.CP + CSP x SITE	7	-309.297	9.19695	0
SITE + CSP + P2.CP + P3.GDD + P3.GDD x SITE	8	-308.093	9.20597	0
SITE + CSP + P2.CP + P3.SIND + CSP x SITE + P2.CP x SITE + P3.SIND x SITE	10	-305.571	9.20897	0
SITE + CSP + P2.CP + P3.GDD + P2.CP x SITE	8	-308.166	9.35284	0
SITE + CSP + P2.CP + P3.GDD + CSP x SITE	8	-308.295	9.60894	0
SITE + P2.CP + P3.GDD + P2.CP x SITE + P3.GDD x SITE	8	-308.375	9.77081	0
SITE + CSP + P3.CP + P3.GDD + CSP x SITE + P3.CP x P3.GDD + P3.CP x SITE + P3.GDD x SITE	11	-304.55	9.80426	0
SITE + CSP + P2.CP + P3.GDD + P3.SIND + CSP x SITE + P2.CP x SITE + P3.GDD x SITE	11	-304.619	9.94203	0
SITE + CSP + P3.GDD + CSP x SITE + P3.GDD x SITE	8	-308.616	10.2527	0
SITE + CSP + P2.CP + P3.GDD + P3.SIND + CSP x SITE + P2.CP x SITE + P3.GDD x SITE + P3.SIND x SITE	12	-303.489	10.3975	0
SITE + CSP + P2.CP + CSP x SITE + P2.CP x SITE	8	-309.082	11.1835	0
SITE + CSP + P2.CP + P3.GDD + P2.CP x SITE + P3.GDD x SITE	9	-307.883	11.2726	0
SITE + CSP + P2.CP + P3.GDD + CSP x SITE + P3.GDD x SITE	9	-308.07	11.6459	0
SITE + CSP + P2.CP + P3.GDD + CSP x SITE + P2.CP x SITE	9	-308.102	11.711	0
SITE + CSP + P2.CP + P3.GDD + CSP x SITE + P2.CP x SITE + P3.GDD x SITE	10	-307.848	13.7626	0

## Sheet: Sheet2
Model	K	LL	Δ AICc	AICc wi
SITE + CSP + P3.SIND +	4	-226.595	0	0.211
SITE + CSP + P3.SIND + P3.SIND x SITE	5	-225.51	0.12	0.199
SITE + CSP + P3.CP	4	-226.703	0.22	0.189
SITE + CSP + P3.SIND + CSP x SITE	5	-226.308	1.71	0.09
SITE + CSP + P3.CP + CSP x SITE	5	-226.327	1.75	0.088
SITE + CSP + P3.SIND + CSP x SITE + P3.SIND x SITE	6	-225.251	1.95	0.08
SITE + CSP + P3.CP + P3.CP x SITE	5	-226.468	2.03	0.076
SITE + CSP + P3.CP + CSP x SITE + P3.CP x SITE	6	-226.131	3.71	0.033
SITE + P1.CP + P3.SIND + P1.CP x SITE	5	-229.04	7.18	0.006
SITE + P1.CP + P3.SIND + P1.CP x SITE + P3.SIND x SITE	6	-227.933	7.31	0.005
SITE + P1.CP + P3.SIND	4	-230.438	7.69	0.005
SITE + P1.CP + P3.SIND + P3.SIND x SITE	5	-229.37	7.84	0.004
SITE + P3.SIND	3	-231.662	7.91	0.004
SITE + CSP	3	-231.938	8.46	0.003
SITE + P3.SIND + P3.SIND x SITE	4	-230.896	8.6	0.003
SITE + P3.CP	3	-232.457	9.5	0.002
SITE + CSP + CSP x SITE	4	-231.462	9.73	0.002
SITE + P3.CP + P3.CP x SITE	4	-232.293	11.4	0.001
SITE + P1.CP	3	-235.643	15.87	0
SITE	2	-237	16.42	0
SITE + P1.CP + P1.CP x SITE	4	-234.889	16.59	0
